# Supplementary material for: Structure-Activity Relationship of Hydroxycinnamic Acid Derivatives for Cooperating with Carnosic Acid and Calcitriol in Acute Myeloid Leukemia Cells
Source: Biomedicines. 2021 Oct 21;9(11):1517. doi: 10.3390/biomedicines9111517 (PMC8615284; doi:10.3390/biomedicines9111517)
Supplement: Supplementary file 1 [file biomedicines-09-01517-s001.zip]

Archive with 1 entries (1 files):
- biomedicines-1320881-supplementary.pdf
